# Supplementary material for: Risk Assessment Models for Heated Tobacco Products
Source: Risk Anal. 2026 Jul 30;46(8):e70317. doi: 10.1111/risa.70317 (PMC13424971; doi:10.1111/risa.70317)
Supplement: Supplementary file 1 — Data S1 [file RISA-46-0-s001.xlsx]

## Sheet: Readme
This file includes the values for compound-specific parameters appearing in the risk assessment models considered in our paper. The names of the compounds have been made uniform across the various sources and coupled with their CAS numbers (where available). A brief description for each parameter source is provided in each sheet.

## Sheet: MinRfC
Minimum RfC (mg/m^3) among all those available in this .xlsx file
Compound	CAS	RfC	AuthRfC	HoshinoRfC	LuRfC	MaranoRfC	PackRfC	RodrigoIEL	Min RfC (formula)
1,2,3-Trimethylbenzene	526-73-8	0.06		0.06	0.2				0.06
1,2,4-Trimethylbenzene	95-63-6	0.06		0.06	0.2				0.06
1,3-Butadiene	106-99-0	0.002	0.002			0.033	0.002	0.002	0.002
1,3,5-Trimethylbenzene	108-67-8	0.06		0.06					0.06
1,4-Dichlorobenzene	106-46-7	0.8		0.8					0.8
2-Nitropropane	79-46-9	0.02	0.02						0.02
2,3,7,8-Tetra CDD	1746-01-6	4e-08	4e-08						4e-08
Acetaldehyde	75-07-0	0.009	0.009	0.009	0.009	0.009	0.009	0.009	0.009
Acetone	67-64-1	30	200		30		30	200	30
Acrolein	107-02-8	2e-05	2e-05	2e-05	2e-05	0.00035	2e-05	2e-05	2e-05
Acrylamide	79-06-1	0.006	0.006					0.006	0.006
Acrylonitrile	107-13-1	0.002	0.002			0.002	0.002	0.002	0.002
Ammonia	7664-41-7	0.2	0.2			0.5	0.5	0.2	0.2
Arsenic	7440-38-2	1.5e-05	1.5e-05				1.5e-05	1.5e-05	1.5e-05
Benzene	71-43-2	0.003	0.003	0.03	0.03	0.03	0.03	0.003	0.003
Benzo[a]pyrene	50-32-8	2e-06	2e-06			2e-06	2e-06	2e-06	2e-06
Beryllium	7440-41-7	7e-06	7e-06						7e-06
Butyraldehyde	123-72-8	0.1					0.1		0.1
Cadmium	7440-43-9	2e-05	2e-05				2e-05	2e-05	2e-05
Catechol	120-80-9	0.14			0.14		0.14	0.3	0.14
Chromium	7440-47-3	2e-05	3e-05				2e-05	0.0002	2e-05
CO	630-08-0	7			23	7	23		7
Cobalt	7440-48-4	6e-06	6e-06						6e-06
Cresol mixture		0.6					0.6		0.6
Crotonaldehyde	4170-30-3	0.0081			0.01	0.0081	0.01		0.0081
Ethylbenzene	100-41-4	1	1	1	1				1
Ethylene oxide	75-21-8	0.03	0.03					0.03	0.03
Formaldehyde	50-00-0	0.007	0.007	0.007	0.009	0.0098	0.009	0.009	0.007
Furfural	98-01-1	0.05			0.05				0.05
Hydrazine	302-01-2	3e-05	3e-05						3e-05
Hydrogen cyanide	74-90-8	0.0008	0.009				0.0008	0.009	0.0008
Hydroquinone	123-31-9	0.088			0.088		0.088	1.1	0.088
Isoprene	78-79-5	2	2					8.4	2
Lead	7439-92-1	0.0036					0.0036		0.0036
m-Cresol	108-39-4	0.43	0.43					0.75	0.43
m-Xylene	108-38-3	0.1		0.1					0.1
m+p-Cresol		0.75						0.75	0.75
MEK	78-93-3	5	5		5		5	5	5
Mercury	7439-97-6	3e-05	3e-05				0.0003	3e-05	3e-05
n-Heptanal	111-71-7	0.003			0.003				0.003
Naphthalene	91-20-3	0.003	0.003		0.003				0.003
Nickel	7440-02-0	1.4e-05	1.4e-05				1.4e-05	1.4e-05	1.4e-05
Nicotine	54-11-5	0.0056						0.0056	0.0056
Nitrobenzene	98-95-3	0.009	0.009						0.009
Nitromethane	75-52-5	0.005	0.005						0.005
NOx		0.47					0.47		0.47
o-Cresol	95-48-7	0.43	0.43					0.75	0.43
o-Xylene	95-47-6	1.1		1.1					1.1
p-Cresol	106-44-5	0.43	0.43					0.75	0.43
p-Xylene	106-42-3	0.1		1.1	0.1				0.1
Phenol	108-95-2	0.2	0.2				0.2	0.2	0.2
Propionaldehyde	123-38-6	0.008	0.008	0.008	0.008		0.008	0.008	0.008
Propylene oxide	75-56-9	0.03	0.03					0.03	0.03
Pyridine	110-86-1	0.12					0.12	0.6	0.12
Resorcinol	108-46-3	1.4					14	1.4	1.4
Selenium	7782-49-2	0.015	0.015				0.02	0.015	0.015
Styrene	100-42-5	0.9	0.9	1	1		1	0.9	0.9
Toluene	108-88-3	0.3	0.42	5	5	5	5	0.3	0.3
Vinyl Acetate	108-05-4	0.2	0.2						0.2
Vinyl chloride	75-01-4	0.002	0.002					0.002	0.002

## Sheet: AuthRfC
RfC (mg/m^3) from various Authorities (EPA, EPA-PPRTV, OEHHA, EChA), and their minima (RfC)
Compound	CAS	RfC	EPA	PPRTV	OEHHA	EChA	Min (formula)
1,3-Butadiene	106-99-0	0.002	0.002		0.002	0.265	0.002
2-Nitropropane	79-46-9	0.02	0.02				0.02
2,3,7,8-Tetra CDD	1746-01-6	4e-08			4e-08		4e-08
Acetaldehyde	75-07-0	0.009	0.009		0.14		0.009
Acetone	67-64-1	200				200	200
Acrolein	107-02-8	2e-05	2e-05		0.00035		2e-05
Acrylamide	79-06-1	0.006	0.006				0.006
Acrylonitrile	107-13-1	0.002	0.002		0.005	0.1	0.002
Ammonia	7664-41-7	0.2	0.5		0.2	23.8	0.2
Arsenic	7440-38-2	1.5e-05			1.5e-05	0.002	1.5e-05
Benzene	71-43-2	0.003	0.03		0.003	0.14	0.003
Benzo[a]pyrene	50-32-8	2e-06	2e-06				2e-06
Beryllium	7440-41-7	7e-06	2e-05		7e-06		7e-06
Cadmium	7440-43-9	2e-05			2e-05		2e-05
Chromium	7440-47-3	3e-05	3e-05		0.0002		3e-05
Cobalt	7440-48-4	6e-06		6e-06		0.0081	6e-06
Ethylbenzene	100-41-4	1	1		2	15	1
Ethylene oxide	75-21-8	0.03			0.03		0.03
Formaldehyde	50-00-0	0.007	0.007		0.009	3.2	0.007
Hydrazine	302-01-2	3e-05		3e-05	0.0002		3e-05
Hydrogen cyanide	74-90-8	0.009			0.009	0.13	0.009
Isoprene	78-79-5	2				2	2
m-Cresol	108-39-4	0.43				0.43	0.43
MEK	78-93-3	5	5			106	5
Mercury	7439-97-6	3e-05	0.0003		3e-05	0.004	3e-05
Naphthalene	91-20-3	0.003	0.003		0.009		0.003
Nickel	7440-02-0	1.4e-05			1.4e-05	6e-05	1.4e-05
Nitrobenzene	98-95-3	0.009	0.009				0.009
Nitromethane	75-52-5	0.005		0.005		4	0.005
o-Cresol	95-48-7	0.43				0.43	0.43
p-Cresol	106-44-5	0.43				0.43	0.43
Phenol	108-95-2	0.2			0.2	0.452	0.2
Propionaldehyde	123-38-6	0.008	0.008				0.008
Propylene oxide	75-56-9	0.03	0.03		0.03		0.03
Selenium	7782-49-2	0.015			0.02	0.015	0.015
Styrene	100-42-5	0.9	1		0.9	10.2	0.9
Toluene	108-88-3	0.42	5		0.42	56.5	0.42
Vinyl Acetate	108-05-4	0.2	0.2		0.2		0.2
Vinyl chloride	75-01-4	0.002	0.1			0.002	0.002

## Sheet: HoshinoRfC
Hoshino2025 - Table S6 - RfC (mg/m^3)
Compound	CAS	RfC
1,2,3-Trimethylbenzene	526-73-8	0.06
1,2,4-Trimethylbenzene	95-63-6	0.06
1,3,5-Trimethylbenzene	108-67-8	0.06
Acetaldehyde	75-07-0	0.009
Acrolein	107-02-8	2e-05
Benzene	71-43-2	0.03
Ethylbenzene	100-41-4	1
Formaldehyde	50-00-0	0.007
m-Xylene	108-38-3	0.1
o-Xylene	95-47-6	1.1
p-Xylene	106-42-3	1.1
Propionaldehyde	123-38-6	0.008
Styrene	100-42-5	1
Toluene	108-88-3	5
1,4-Dichlorobenzene	106-46-7	0.8

## Sheet: LuRfC
Lu2022 - Table S8- RfC (mg/m^3)
Compound	CAS	RfC
1,2,3-Trimethylbenzene	526-73-8	0.2
1,2,4-Trimethylbenzene	95-63-6	0.2
Acetaldehyde	75-07-0	0.009
Acetone	67-64-1	30
Acrolein	107-02-8	2e-05
Benzene	71-43-2	0.03
Catechol	120-80-9	0.14
CO	630-08-0	23
Crotonaldehyde	4170-30-3	0.01
Ethylbenzene	100-41-4	1
Formaldehyde	50-00-0	0.009
Furfural	98-01-1	0.05
Hydroquinone	123-31-9	0.088
MEK	78-93-3	5
n-Heptanal	111-71-7	0.003
Naphthalene	91-20-3	0.003
p-Xylene	106-42-3	0.1
Propionaldehyde	123-38-6	0.008
Styrene	100-42-5	1
Toluene	108-88-3	5

## Sheet: MaranoRfC
Marano2018 - Suppl1 - RfC (mg/m^3)
Compound	CAS	RfC
1,3-Butadiene	106-99-0	0.033
Acetaldehyde	75-07-0	0.009
Acrolein	107-02-8	0.00035
Acrylonitrile	107-13-1	0.002
Ammonia	7664-41-7	0.5
Benzene	71-43-2	0.03
Benzo[a]pyrene	50-32-8	2e-06
CO	630-08-0	7
Crotonaldehyde	4170-30-3	0.0081
Formaldehyde	50-00-0	0.0098
Toluene	108-88-3	5

## Sheet: PackRfC
Pack2018 - Table S2 - RfC (converted to mg/m^3)
Compound	CAS	RfC	Origin
1,3-Butadiene	106-99-0	0.002	EPA
Acetaldehyde	75-07-0	0.009	EPA
Acetone	67-64-1	30	ATSDR
Acrolein	107-02-8	2e-05	EPA
Acrylonitrile	107-13-1	0.002	EPA
Ammonia	7664-41-7	0.5	EPA
Arsenic	7440-38-2	1.5e-05	OEHHA
Benzene	71-43-2	0.03	EPA
Benzo[a]pyrene	50-32-8	2e-06	EPA
Butyraldehyde	123-72-8	0.1	TCEQ
Cadmium	7440-43-9	2e-05	OEHHA
Catechol	120-80-9	0.14	RIVM
Chromium	7440-47-3	2e-05	EPA
CO	630-08-0	23	OEHHA
Cresol mixture		0.6	CalEPA
Crotonaldehyde	4170-30-3	0.01	TCEQ
Formaldehyde	50-00-0	0.009	OEHHA
Hydrogen cyanide	74-90-8	0.0008	EPA
Hydroquinone	123-31-9	0.088	RIVM
Lead	7439-92-1	0.0036	RIVM
MEK	78-93-3	5	EPA
Mercury	7439-97-6	0.0003	EPA
Nickel	7440-02-0	1.4e-05	OEHHA
NOx		0.47	CalEPA
Phenol	108-95-2	0.2	OEHHA
Propionaldehyde	123-38-6	0.008	EPA
Pyridine	110-86-1	0.12	RIVM
Resorcinol	108-46-3	14	RIVM
Selenium	7782-49-2	0.02	OEHHA
Styrene	100-42-5	1	EPA
Toluene	108-88-3	5	EPA

## Sheet: RodrigoIEL
Rodrigo2021 - Table 2 - IEL (mg/ m^3)
Compound	CAS	RfC	IELOrigin	Cigarettes	HTPs	ECs
1,3-Butadiene	106-99-0	0.002	EPA	✓	✓	✓
Acetaldehyde	75-07-0	0.009	EPA	✓	✓	✓
Acetone	67-64-1	200	ECHA	✓	✓	✓
Acrolein	107-02-8	2e-05	EPA	✓	✓	✓
Acrylamide	79-06-1	0.006	EPA	✓	✓
Acrylonitrile	107-13-1	0.002	EPA	✓	✓	✓
Ammonia	7664-41-7	0.2	OEHHA	✓	✓	✓
Arsenic	7440-38-2	1.5e-05	OEHHA	✓	✓	✓
Benzene	71-43-2	0.003	OEHHA	✓	✓	✓
Benzo[a]pyrene	50-32-8	2e-06	EPA	✓	✓	✓
Cadmium	7440-43-9	2e-05	OEHHA	✓	✓	✓
Catechol	120-80-9	0.3	ECHA	✓	✓	✓
Chromium	7440-47-3	0.0002	OEHHA	✓	✓	✓
Ethylene oxide	75-21-8	0.03	OEHHA	✓	✓
Formaldehyde	50-00-0	0.009	OEHHA	✓	✓	✓
Hydrogen cyanide	74-90-8	0.009	OEHHA	✓	✓	✓
Hydroquinone	123-31-9	1.1	ECHA	✓	✓	✓
Isoprene	78-79-5	8.4	ECHA	✓	✓	✓
m+p-Cresol		0.75	ECHA	✓
m-Cresol	108-39-4	0.75	ECHA	✓	✓
MEK	78-93-3	5	EPA	✓	✓	✓
Mercury	7439-97-6	3e-05	OEHHA	✓	✓	✓
Nickel	7440-02-0	1.4e-05	OEHHA	✓	✓	✓
Nicotine	54-11-5	0.0056	ECHA	✓	✓	✓
o-Cresol	95-48-7	0.75	ECHA	✓	✓	✓
p-Cresol	106-44-5	0.75	ECHA	✓	✓
Phenol	108-95-2	0.2	OEHHA	✓	✓	✓
Propionaldehyde	123-38-6	0.008	EPA	✓	✓	✓
Propylene oxide	75-56-9	0.03	EPA	✓	✓
Pyridine	110-86-1	0.6	ECHA	✓	✓	✓
Resorcinol	108-46-3	1.4	ECHA	✓	✓	✓
Selenium	7782-49-2	0.015	ECHA	✓	✓	✓
Styrene	100-42-5	0.9	OEHHA	✓	✓	✓
Toluene	108-88-3	0.3	OEHHA	✓	✓	✓
Vinyl chloride	75-01-4	0.002	ECHA	✓	✓

## Sheet: KusonicPoD
Kusonic2023 - Supplementary Table 1 - PoD (mg/kg body weight/day)
Compound	CAS	PoD	Origin	Animal	PoD type	MOEthresh
Acetaldehyde	75-07-0	125	EFSA	rat	NOAEL	10000
Acetone	67-64-1	900	EPA	rat	NOAEL	100
Acrolein	107-02-8	0.05	EPA	rat	NOAEL	10000
Acrylonitrile	107-13-1	0.1	EPA	rat	NOAEL	10000
Benzene	71-43-2	1.2	EPA	human	BMDL	1000
Benzo[a]pyrene	50-32-8	0.092	EPA	rat	BMDL	10000
Butyraldehyde	123-72-8	75	ECHA	rat	LOAEL	100
Cadmium	7440-43-9	0.001	EFSA	human	BMDLO1	1000
Catechol	120-80-9	33	SIAM	rat	NOAEL	10000
Crotonaldehyde	4170-30-3	10	ECHA	rat	NOAEL	10000
Formaldehyde	50-00-0	15	EPA	rat	NOAEL	10000
Hydrogen cyanide	74-90-8	1.9	EPA	rat	BMDL	100
Hydroquinone	123-31-9	25	EPA	rat	NOAEL	100
Isoprene	78-79-5	59	TCEQ	mouse	BMDL	10000
Lead	7439-92-1	0.0005	EFSA	human	BMDLO1	1000
m+p-Cresol		230	ATSDR	rat	NOAEL	100
MEK	78-93-3	594	EPA	rat	NOAEL	100
Mercury	7439-97-6	0.002	EFSA	human	NOAEL	100
Nicotine	54-11-5	1.25	EPA	rat	NOAEL	100
o-Cresol	95-48-7	50	ECHA	rat	NOAEL	100
Phenol	108-95-2	125	ATSDR	rat	BMDL	100
Pyridine	110-86-1	1	EPA	rat	NOAEL	10000
Resorcinol	108-46-3	27.5	EC	rat	NOAEL	100
Styrene	100-42-5	200	EPA	dog	NOAEL	10000
Toluene	108-88-3	238	EPA	rat	BMDL	100

## Sheet: MaxIUR
Maximum IUR (1/(µg/ m^3)) among all those available in this .xlsx file
Compound	CAS	IUR	AuthIUR	HoshinoIUR	LuIUR	MaranoIUR	PackIUR	RodrigoIUR	max IUR (formula)
1,2,3,4,6,7,8-Hepta CDF	67562-39-4	0.38	0.38						0.38
1,2,3,4,7,8,9-Hepta CDF	55673-89-7	0.38	0.38						0.38
1,2,3,4,7,8-Hexa CDD	39227-28-6	3.8	3.8						3.8
1,2,3,4,7,8-Hexa CDF	70648-26-9	3.8	3.8						3.8
1,2,3,6,7,8-Hexa CDD	57653-85-7	3.8	3.8						3.8
1,2,3,6,7,8-Hexa CDF	57117-44-9	3.8	3.8						3.8
1,2,3,7,8,9-Hexa CDD	19408-74-3	3.8	3.8						3.8
1,2,3,7,8,9-Hexa CDF	72918-21-9	3.8	3.8						3.8
1,2,3,7,8-Penta CDD	40321-76-4	38	38						38
1,2,3,7,8-Penta CDF	57117-41-6	1.1	1.1						1.1
1,3-Butadiene	106-99-0	0.00017	0.00017			5e-07	3e-05	0.00017	0.00017
1-Aminonaphthalene	134-32-7	0.000514	0			0.00051	0.000514		0.000514
2,3,4,6,7,8-Hexa CDF	60851-34-5	3.8	3.8						3.8
2,3,4,7,8-Penta CDF	57117-31-4	11	11						11
2,3,7,8-Tetra CDD	1746-01-6	38	38						38
2,3,7,8-Tetra CDF	51207-31-9	3.8	3.8						3.8
2-Aminonaphthalene	91-59-8	0.000514	0			0.00051	0.000514	0.00051	0.000514
4-Aminobiphenyl	92-67-1	0.006	0.006			0.00051	0.006	0.006	0.006
5-Methylchrysene	3697-24-3	0.0011	0.0011						0.0011
A-alpha-C	26148-68-5	0.00011429	0.00011429						0.00011429
Acetaldehyde	75-07-0	2.7e-06	2.7e-06	2.2e-06	2.2e-06	2.2e-06	2.2e-06	2.7e-06	2.7e-06
Acetamide	60-35-5	2e-05	2e-05					2e-05	2e-05
Acrylamide	79-06-1	0.0013	0.0013					0.0013	0.0013
Acrylonitrile	107-13-1	0.00029	0.00029			6.8e-05	6.8e-05	0.00029	0.00029
Arsenic	7440-38-2	0.0043	0.0043				0.0043	0.0043	0.0043
Benzene	71-43-2	2.9e-05	2.9e-05	7.8e-06	2.2e-06	2.2e-06	7.8e-06	2.9e-05	2.9e-05
Benzo[a]anthracene	56-55-3	0.00011	0.00011					0.00011	0.00011
Benzo[a]pyrene	50-32-8	0.0011	0.0011			0.0006	0.0006	0.0011	0.0011
Benzo[b]fluoranthene	205-99-2	0.00011	0.00011						0.00011
Benzo[k]fluoranthene	207-08-9	0.00011	0.00011						0.00011
Beryllium	7440-41-7	0.0024	0.0024						0.0024
Cadmium	7440-43-9	0.0042	0.0042				0.0018	0.0042	0.0042
Chromium	7440-47-3	0.15	0.15				0.012		0.15
Chrysene	218-01-9	1.1e-05	1.1e-05						1.1e-05
Cobalt	7440-48-4	0.0077	0.0077						0.0077
Dibenzo[a,e]pyrene	192-65-4	0.0011	0.0011						0.0011
Dibenzo[a,h]anthracene	53-70-3	0.0012	0.0012					0.0012	0.0012
Dibenzo[a,h]pyrene	189-64-0	0.011	0.011						0.011
Dibenzo[a,i]pyrene	189-55-9	0.011	0.011						0.011
Dibenzo[a,l]pyrene	191-30-0	0.011	0.011						0.011
Ethyl carbamate	51-79-6	0.00029	0.00029						0.00029
Ethylbenzene	100-41-4	2.5e-06	2.5e-06		2.5e-06				2.5e-06
Ethylene oxide	75-21-8	0.005	0.005					0.003	0.005
Formaldehyde	50-00-0	1.5e-05	1.1e-05	1.5e-05	1.3e-05	1.3e-05	1.3e-05	1.3e-05	1.5e-05
Glu-P-1	67730-11-4	0.0014	0.0014						0.0014
Glu-P-2	67730-10-3	0.0004	0.0004						0.0004
Hydrazine	302-01-2	0.0049	0.0049						0.0049
IQ	76180-96-6	0.0004	0.0004						0.0004
Indeno[1,2,3-cd]pyrene	193-39-5	0.00011	0.00011						0.00011
Isoprene	78-79-5	5.4e-06	5.4e-06		2.2e-08	2.2e-08	2.2e-08		5.4e-06
Lead	7439-92-1	1.2e-05	1.2e-05				1.2e-05	1.2e-05	1.2e-05
Me-A-alpha-C	68006-83-7	0.00034	0.00034						0.00034
NDEA	55-18-5	0.043	0.043						0.043
NDELA	1116-54-7	0.0008	0.0008						0.0008
NDMA	62-75-9	0.014	0.014						0.014
NEMA	10595-95-6	0.0063	0.0063						0.0063
NMOR	59-89-2	0.0019	0.0019						0.0019
NNK	64091-91-4	0.014	0	0.0052		0.0052	0.014		0.014
NNN	16543-55-8	0.0004	0.0004	0.0004		0.00024	0.0004	0.0004	0.0004
NPIP	100-75-4	0.0027	0.0027						0.0027
NPYR	930-55-2	0.00061	0.00061						0.00061
Naphthalene	91-20-3	3.4e-05	3.4e-05		3.4e-05				3.4e-05
Nickel	7440-02-0	0.00026	0.00026				0.00026	0.00026	0.00026
Nitrobenzene	98-95-3	4e-05	4e-05						4e-05
Octa CDD	3268-87-9	0.011	0.011						0.011
Octa CDF	39001-02-0	0.011	0.011						0.011
Propylene oxide	75-56-9	3.7e-06	3.7e-06					3.7e-06	3.7e-06
Quinoline	91-22-5	0.00086	0				0.00086		0.00086
Trp-P-1	62450-06-0	0.0074	0.0074						0.0074
Trp-P-2	62450-07-1	0.00091	0.00091						0.00091
Vinyl chloride	75-01-4	7.8e-05	7.8e-05					7.8e-05	7.8e-05
o-Anisidine	90-04-0	4e-05	4e-05						4e-05
o-Toluidine	95-53-4	5.1e-05	5.1e-05					5.1e-05	5.1e-05
Vinyl chloride	75-01-4	7.8e-05	7.8e-05					7.8e-05	7.8e-05

[truncated: 8 more sheets: AuthIUR, HoshinoIUR, LuIUR, MaranoIUR, PackIUR, RodrigoIUR, KusonicSF, PackRR]
